# Supplementary material for: Comparing life history traits and tolerance to changing environments of two oyster species (Ostrea edulis and Crassostrea gigas) through Dynamic Energy Budget theory
Source: Conserv Physiol. 2022 Jul 8;10(1):coac034. doi: 10.1093/conphys/coac034 (PMC9271014; doi:10.1093/conphys/coac034)
Supplement: suppl_coac034 [file suppl_coac034.zip]

Archive with 1 entries (1 files):
- DEB_Formulas.docx
